# Supplementary material for: Triple-negative breast cancer survival prediction: population-based research using the SEER database and an external validation cohort
Source: Front Oncol. 2024 Jun 10;14:1388869. doi: 10.3389/fonc.2024.1388869 (PMC11197398; doi:10.3389/fonc.2024.1388869)
Supplement: Supplementary file 1 [file DataSheet_1.xls]

## Sheet: Sheet1
Age	Race	Marital status	Histology	Grade	T	N	M	Breast conserving surgery	Radiation	Chemotherapy	Survival months	OS	BCSS
60	Asian	Married	IDC	II	T2	N0	M0	Mastectomy	None/Unknown	Yes	96	0	0
60	Asian	Married	IDC	III+IV	T2	N1	M0	Mastectomy	None/Unknown	Yes	96	0	0
20-44	Asian	Married	IDC	III+IV	T2	N2	M0	Mastectomy	None/Unknown	Yes	9	1	1
20-44	Asian	Married	IDC	III+IV	T1	N1	M0	Breast-conserving surgery	Yes	Yes	95	0	0
60	Asian	Married	IDC	III+IV	T2	N0	M0	Mastectomy	None/Unknown	Yes	95	0	0
45-59	Asian	Married	IDC	III+IV	T1	N3	M0	Breast-conserving surgery	None/Unknown	Yes	95	0	0
45-59	Asian	Married	IDC	III+IV	T3	N1	M0	Mastectomy	Yes	Yes	94	0	0
45-59	Asian	Married	IDC	III+IV	T1	N0	M0	Mastectomy	None/Unknown	Yes	93	0	0
45-59	Asian	Married	IDC	III+IV	T2	N0	M0	Mastectomy	None/Unknown	Yes	50	1	1
45-59	Asian	Married	IDC	III+IV	T1	N0	M0	Breast-conserving surgery	Yes	Yes	93	0	0
20-44	Asian	Married	IDC	II	T1	N0	M0	Breast-conserving surgery	Yes	Yes	93	0	0
45-59	Asian	Married	IDC	III+IV	T2	N0	M0	Mastectomy	None/Unknown	Yes	93	0	0
20-44	Asian	Married	IDC	III+IV	T3	N0	M0	Mastectomy	None/Unknown	Yes	93	0	0
20-44	Asian	Married	IDC	III+IV	T2	N0	M0	Breast-conserving surgery	Yes	Yes	93	0	0
45-59	Asian	Married	IDC	II	T1	N1	M0	Mastectomy	Yes	Yes	23	1	1
45-59	Asian	Married	IDC	III+IV	T1	N0	M0	Breast-conserving surgery	Yes	Yes	92	0	0
45-59	Asian	Married	IDC	III+IV	T1	N1	M0	Mastectomy	None/Unknown	Yes	91	0	0
45-59	Asian	Married	IDC	III+IV	T1	N0	M0	Mastectomy	None/Unknown	Yes	91	0	0
60	Asian	Married	IDC	III+IV	T1	N2	M0	Mastectomy	None/Unknown	Yes	57	1	0
45-59	Asian	Married	IDC	III+IV	T1	N1	M0	Mastectomy	Yes	Yes	83	1	1
45-59	Asian	Married	IDC	III+IV	T2	N1	M0	Mastectomy	None/Unknown	Yes	90	0	0
60	Asian	Married	IDC	III+IV	T2	N0	M0	Mastectomy	None/Unknown	Yes	90	0	0
45-59	Asian	Married	IDC	III+IV	T2	N2	M0	Mastectomy	Yes	Yes	90	0	0
45-59	Asian	Married	IDC	III+IV	T2	N0	M0	Mastectomy	None/Unknown	Yes	90	0	0
20-44	Asian	Married	IDC	III+IV	T1	N0	M0	Mastectomy	None/Unknown	Yes	89	0	0
20-44	Asian	Not Married	Other	III+IV	T1	N0	M0	Breast-conserving surgery	None/Unknown	Yes	89	0	0
60	Asian	Married	IDC	III+IV	T3	N2	M0	Mastectomy	None/Unknown	Yes	89	0	0
60	Asian	Married	IDC	III+IV	T1	N0	M0	Mastectomy	None/Unknown	None/Unknown	84	1	0
60	Asian	Married	Other	II	T1	N0	M0	Mastectomy	None/Unknown	None/Unknown	88	0	0
20-44	Asian	Married	IDC	III+IV	T1	N1	M0	Mastectomy	Yes	Yes	88	0	0
45-59	Asian	Married	IDC	III+IV	T2	N0	M0	Mastectomy	Yes	None/Unknown	88	0	0
45-59	Asian	Married	IDC	III+IV	T2	N0	M0	Mastectomy	None/Unknown	Yes	87	0	0
45-59	Asian	Married	Other	II	T2	N0	M0	Mastectomy	None/Unknown	Yes	87	0	0
60	Asian	Married	IDC	II	T1	N0	M0	Mastectomy	None/Unknown	Yes	87	0	0
60	Asian	Married	IDC	III+IV	T1	N1	M0	Mastectomy	None/Unknown	Yes	87	0	0
60	Asian	Married	IDC	III+IV	T2	N1	M0	Mastectomy	Yes	Yes	87	0	0
60	Asian	Married	IDC	II	T2	N0	M0	Breast-conserving surgery	Yes	Yes	72	1	0
60	Asian	Married	IDC	III+IV	T1	N0	M0	Breast-conserving surgery	Yes	Yes	86	0	0
45-59	Asian	Married	IDC	II	T1	N0	M0	Breast-conserving surgery	Yes	Yes	86	0	0
20-44	Asian	Married	IDC	III+IV	T1	N0	M0	Mastectomy	None/Unknown	Yes	86	0	0
45-59	Asian	Married	IDC	III+IV	T1	N1	M0	Mastectomy	Yes	Yes	85	0	0
45-59	Asian	Married	IDC	III+IV	T1	N0	M0	Breast-conserving surgery	Yes	Yes	85	0	0
60	Asian	Married	IDC	III+IV	4	N1	M1	Mastectomy	None/Unknown	None/Unknown	15	1	1
45-59	Asian	Married	IDC	III+IV	T2	N0	M0	Breast-conserving surgery	Yes	Yes	84	0	0
45-59	Asian	Married	IDC	III+IV	T1	N0	M0	Mastectomy	None/Unknown	Yes	84	0	0
45-59	Asian	Married	IDC	III+IV	T2	N0	M0	Mastectomy	None/Unknown	Yes	83	0	0
20-44	Asian	Married	IDC	III+IV	T2	N1	M0	Mastectomy	None/Unknown	Yes	83	0	0
20-44	Asian	Married	IDC	II	T1	N1	M0	Breast-conserving surgery	Yes	Yes	83	0	0
60	Asian	Married	IDC	III+IV	T1	N0	M0	Mastectomy	None/Unknown	Yes	83	0	0
20-44	Asian	Married	IDC	II	T1	N0	M0	Breast-conserving surgery	Yes	Yes	82	0	0
60	Asian	Married	IDC	III+IV	T2	N0	M0	Breast-conserving surgery	Yes	Yes	74	1	1
60	Asian	Married	IDC	II	T1	N0	M0	Breast-conserving surgery	Yes	Yes	81	0	0
20-44	Asian	Married	IDC	III+IV	T2	N0	M0	Breast-conserving surgery	Yes	Yes	80	0	0
45-59	Asian	Married	IDC	II	T1	N0	M0	Breast-conserving surgery	Yes	Yes	80	0	0
20-44	Asian	Married	Other	III+IV	T1	N1	M0	Mastectomy	Yes	Yes	79	0	0
45-59	Asian	Married	IDC	III+IV	T2	N0	M0	Mastectomy	Yes	Yes	79	0	0
45-59	Asian	Married	IDC	II	T1	N0	M0	Mastectomy	None/Unknown	Yes	79	0	0
45-59	Asian	Married	IDC	III+IV	T1	N0	M0	Breast-conserving surgery	Yes	Yes	79	0	0
60	Asian	Married	IDC	III+IV	T3	N0	M0	Mastectomy	None/Unknown	Yes	78	0	0
45-59	Asian	Married	Other	II	T2	N0	M0	Mastectomy	None/Unknown	Yes	78	0	0
45-59	Asian	Married	IDC	III+IV	T1	N0	M0	Breast-conserving surgery	Yes	Yes	78	0	0
45-59	Asian	Married	IDC	III+IV	T1	N0	M0	Mastectomy	None/Unknown	Yes	77	0	0
45-59	Asian	Married	IDC	III+IV	T1	N0	M0	Breast-conserving surgery	Yes	Yes	77	0	0
60	Asian	Married	IDC	III+IV	T2	N0	M0	Breast-conserving surgery	Yes	Yes	77	0	0
45-59	Asian	Married	IDC	III+IV	T1	N0	M0	Mastectomy	None/Unknown	Yes	77	0	0
45-59	Asian	Married	IDC	II	T1	N0	M0	Breast-conserving surgery	Yes	Yes	77	0	0
45-59	Asian	Married	IDC	III+IV	T1	N2	M0	Breast-conserving surgery	Yes	Yes	77	0	0
45-59	Asian	Married	IDC	II	T1	N0	M0	Mastectomy	None/Unknown	Yes	76	0	0
60	Asian	Not Married	IDC	III+IV	T2	N0	M0	Mastectomy	None/Unknown	Yes	76	0	0
45-59	Asian	Married	IDC	III+IV	T2	N0	M0	Breast-conserving surgery	Yes	Yes	75	0	0
45-59	Asian	Married	IDC	III+IV	T1	N0	M0	Mastectomy	None/Unknown	Yes	75	0	0
45-59	Asian	Married	IDC	III+IV	T1	N0	M0	Breast-conserving surgery	Yes	Yes	75	0	0
60	Asian	Married	Other	I	T1	N0	M0	Breast-conserving surgery	None/Unknown	None/Unknown	75	0	0
60	Asian	Married	IDC	III+IV	T1	N0	M0	Mastectomy	None/Unknown	Yes	75	0	0
45-59	Asian	Married	IDC	III+IV	T2	N1	M0	Mastectomy	None/Unknown	Yes	75	0	0
45-59	Asian	Married	IDC	III+IV	T1	N2	M0	Mastectomy	Yes	Yes	22	1	1
45-59	Asian	Married	Other	III+IV	T2	N0	M0	Mastectomy	None/Unknown	Yes	74	0	0
60	Asian	Married	IDC	III+IV	T2	N0	M0	Breast-conserving surgery	Yes	Yes	74	0	0
60	Asian	Married	IDC	II	T2	N1	M0	Mastectomy	None/Unknown	Yes	74	0	0
60	Asian	Married	IDC	III+IV	T2	N0	M0	Mastectomy	None/Unknown	Yes	74	0	0
45-59	Asian	Married	IDC	III+IV	T1	N0	M0	Mastectomy	None/Unknown	Yes	73	0	0
45-59	Asian	Married	IDC	III+IV	T1	N0	M0	Breast-conserving surgery	Yes	Yes	73	0	0
45-59	Asian	Married	IDC	III+IV	T2	N0	M0	Mastectomy	None/Unknown	Yes	73	0	0
45-59	Asian	Married	IDC	III+IV	T2	N1	M0	Mastectomy	Yes	Yes	63	1	0
20-44	Asian	Married	IDC	III+IV	T2	N3	M1	Mastectomy	None/Unknown	Yes	23	1	1
20-44	Asian	Not Married	IDC	III+IV	T1	N0	M0	Breast-conserving surgery	Yes	Yes	71	0	1
60	Asian	Married	IDC	III+IV	T1	N0	M0	Mastectomy	Yes	Yes	71	0	0
45-59	Asian	Married	IDC	III+IV	T2	N2	M0	Mastectomy	Yes	Yes	71	0	0
45-59	Asian	Married	IDC	III+IV	T2	N0	M0	Mastectomy	None/Unknown	Yes	70	0	0
45-59	Asian	Married	IDC	III+IV	T1	N0	M0	Breast-conserving surgery	Yes	Yes	70	0	0
45-59	Asian	Married	IDC	II	T2	N0	M0	Mastectomy	None/Unknown	Yes	70	0	0
20-44	Asian	Married	IDC	III+IV	T1	N0	M0	Breast-conserving surgery	Yes	Yes	69	0	0
45-59	Asian	Married	Other	I	T2	N0	M0	Breast-conserving surgery	Yes	Yes	69	0	0
60	Asian	Married	IDC	II	T2	N1	M0	Mastectomy	Yes	Yes	69	0	0
45-59	Asian	Married	IDC	III+IV	T2	N0	M0	Mastectomy	None/Unknown	Yes	69	0	0
45-59	Asian	Married	IDC	III+IV	T2	N0	M0	Breast-conserving surgery	Yes	None/Unknown	69	0	0
45-59	Asian	Married	Other	III+IV	T1	N0	M0	Mastectomy	None/Unknown	None/Unknown	69	0	0
45-59	Asian	Married	IDC	II	T1	N0	M0	Breast-conserving surgery	Yes	Yes	69	0	0
45-59	Asian	Married	IDC	III+IV	T1	N0	M0	Mastectomy	None/Unknown	Yes	17	1	1
60	Asian	Married	IDC	III+IV	T2	N0	M0	Mastectomy	None/Unknown	Yes	52	1	0
45-59	Asian	Married	IDC	III+IV	T2	N1	M0	Mastectomy	None/Unknown	Yes	68	0	0
60	Asian	Married	IDC	III+IV	T2	N2	M0	Mastectomy	None/Unknown	Yes	68	0	0
45-59	Asian	Married	IDC	III+IV	T1	N0	M0	Breast-conserving surgery	Yes	Yes	67	0	0
45-59	Asian	Married	IDC	III+IV	T2	N1	M0	Mastectomy	None/Unknown	Yes	67	0	0
45-59	Asian	Married	IDC	III+IV	T1	N1	M0	Mastectomy	None/Unknown	Yes	67	0	0
45-59	Asian	Married	IDC	III+IV	T1	N0	M0	Breast-conserving surgery	Yes	Yes	67	0	0
45-59	Asian	Married	IDC	II	T1	N1	M0	Breast-conserving surgery	Yes	Yes	66	0	0
45-59	Asian	Married	IDC	III+IV	T1	N0	M0	Mastectomy	Yes	None/Unknown	66	0	0
45-59	Asian	Married	IDC	III+IV	T2	N1	M0	Mastectomy	Yes	Yes	17	1	1
60	Asian	Married	IDC	III+IV	T2	N0	M0	Breast-conserving surgery	Yes	Yes	66	0	0
60	Asian	Married	IDC	III+IV	T1	N0	M0	Mastectomy	None/Unknown	Yes	66	0	0
45-59	Asian	Married	IDC	II	T2	N0	M0	Mastectomy	None/Unknown	Yes	66	0	0
45-59	Asian	Married	IDC	III+IV	T2	N0	M0	Mastectomy	Yes	Yes	66	0	0
45-59	Asian	Married	IDC	III+IV	T1	N1	M0	Breast-conserving surgery	Yes	Yes	65	0	0
60	Asian	Married	IDC	II	T1	N0	M0	Breast-conserving surgery	Yes	Yes	65	0	0
60	Asian	Married	Other	I	T1	N0	M0	Breast-conserving surgery	None/Unknown	None/Unknown	65	0	0
20-44	Asian	Married	IDC	III+IV	T1	N0	M0	Breast-conserving surgery	None/Unknown	Yes	64	0	0
60	Asian	Married	IDC	II	T1	N0	M0	Breast-conserving surgery	Yes	Yes	64	0	0
60	Asian	Married	IDC	III+IV	T1	N0	M0	Mastectomy	Yes	Yes	64	0	0
20-44	Asian	Married	IDC	III+IV	T2	N0	M0	Breast-conserving surgery	Yes	Yes	20	1	1
60	Asian	Married	IDC	III+IV	T1	N0	M0	Breast-conserving surgery	Yes	Yes	64	0	0
45-59	Asian	Married	IDC	III+IV	T1	N0	M0	Mastectomy	None/Unknown	Yes	64	0	0
20-44	Asian	Married	IDC	III+IV	T2	N1	M0	Breast-conserving surgery	None/Unknown	Yes	64	0	0
20-44	Asian	Married	IDC	III+IV	T1	N0	M0	Breast-conserving surgery	Yes	Yes	64	0	0
20-44	Asian	Married	IDC	III+IV	T1	N0	M0	Breast-conserving surgery	Yes	Yes	62	0	0
60	Asian	Married	IDC	III+IV	T1	N0	M0	Breast-conserving surgery	None/Unknown	Yes	62	0	0
20-44	Asian	Married	IDC	III+IV	T2	N0	M0	Breast-conserving surgery	Yes	Yes	53	1	1
45-59	Asian	Married	IDC	II	T1	N0	M0	Breast-conserving surgery	Yes	Yes	62	0	0
45-59	Asian	Married	IDC	III+IV	T2	N1	M0	Breast-conserving surgery	Yes	Yes	62	0	0
60	Asian	Married	ILC	II	T1	N0	M0	Breast-conserving surgery	Yes	Yes	62	0	0
45-59	Asian	Married	Other	I	T2	N0	M0	Breast-conserving surgery	Yes	None/Unknown	62	0	0
60	Asian	Married	IDC	III+IV	T1	N0	M0	Mastectomy	None/Unknown	Yes	61	0	0
20-44	Asian	Married	IDC	III+IV	T2	N1	M0	Mastectomy	Yes	Yes	61	0	0
45-59	Asian	Married	IDC	III+IV	T1	N0	M0	Breast-conserving surgery	Yes	Yes	60	0	0
45-59	Asian	Married	IDC	III+IV	T1	N0	M0	Mastectomy	None/Unknown	Yes	60	0	0
60	Asian	Married	IDC	II	T1	N0	M0	Breast-conserving surgery	Yes	Yes	60	0	0
60	Asian	Married	IDC	III+IV	T1	N0	M0	Breast-conserving surgery	Yes	Yes	60	0	0
20-44	Asian	Married	IDC	III+IV	T1	N0	M0	Breast-conserving surgery	Yes	Yes	60	0	0
60	Asian	Not Married	Other	II	T1	N0	M0	Mastectomy	None/Unknown	None/Unknown	30	1	0
60	Asian	Married	IDC	II	T1	N0	M0	Mastectomy	None/Unknown	None/Unknown	17	1	1
20-44	Asian	Not Married	IDC	III+IV	T1	N0	M0	Breast-conserving surgery	Yes	Yes	59	0	0
45-59	Asian	Married	Other	I	T1	N0	M0	Breast-conserving surgery	None/Unknown	None/Unknown	59	0	0
45-59	Asian	Married	IDC	II	T1	N0	M0	Mastectomy	None/Unknown	Yes	58	0	0
45-59	Asian	Married	IDC	III+IV	T1	N1	M0	Mastectomy	Yes	Yes	58	0	0
45-59	Asian	Married	IDC	III+IV	T2	N0	M0	Mastectomy	None/Unknown	Yes	58	0	0
45-59	Asian	Married	IDC	III+IV	T2	N0	M0	Mastectomy	None/Unknown	Yes	58	0	0
60	Asian	Married	IDC	III+IV	T1	N0	M0	Mastectomy	None/Unknown	Yes	49	1	0
45-59	Asian	Married	IDC	III+IV	T1	N0	M0	Breast-conserving surgery	Yes	Yes	57	0	0
45-59	Asian	Married	IDC	III+IV	T2	N2	M0	Mastectomy	Yes	Yes	10	1	1
45-59	Asian	Married	Other	I	T1	N0	M0	Breast-conserving surgery	None/Unknown	None/Unknown	56	0	0
60	Asian	Married	Other	II	T1	N0	M0	Breast-conserving surgery	None/Unknown	None/Unknown	56	0	0
45-59	Asian	Married	IDC	III+IV	T2	N1	M0	Mastectomy	Yes	Yes	55	0	0
45-59	Asian	Married	Other	II	T1	N0	M0	Breast-conserving surgery	Yes	Yes	55	0	0
45-59	Asian	Married	IDC	III+IV	T2	N0	M0	Mastectomy	None/Unknown	Yes	55	0	0
60	Asian	Married	IDC	III+IV	T1	N0	M0	Mastectomy	None/Unknown	Yes	55	0	0
60	Asian	Married	IDC	III+IV	T1	N0	M0	Breast-conserving surgery	None/Unknown	Yes	54	0	0
60	Asian	Married	IDC	III+IV	T2	N0	M0	Mastectomy	Yes	Yes	17	1	0
60	Asian	Married	IDC	II	T2	N2	M0	Mastectomy	Yes	Yes	44	1	1
60	Asian	Married	IDC	II	T1	N0	M0	Mastectomy	None/Unknown	Yes	48	1	1
45-59	Asian	Married	IDC	II	T2	N0	M0	Breast-conserving surgery	Yes	Yes	53	0	0
20-44	Asian	Married	IDC	III+IV	T2	N0	M0	Breast-conserving surgery	Yes	Yes	53	0	0
60	Asian	Married	IDC	II	T2	N0	M0	Mastectomy	None/Unknown	Yes	53	0	0
45-59	Asian	Married	IDC	III+IV	T1	N0	M0	Breast-conserving surgery	Yes	Yes	53	0	0
45-59	Asian	Married	IDC	III+IV	T2	N0	M0	Breast-conserving surgery	Yes	None/Unknown	53	0	0
60	Asian	Married	IDC	II	T2	N0	M0	Breast-conserving surgery	None/Unknown	None/Unknown	53	0	0
45-59	Asian	Married	IDC	III+IV	T1	N0	M0	Breast-conserving surgery	Yes	Yes	24	1	1
20-44	Asian	Married	IDC	III+IV	T2	N0	M0	Breast-conserving surgery	Yes	Yes	53	0	0
60	Asian	Married	IDC	III+IV	T1	N1	M0	Mastectomy	None/Unknown	Yes	52	0	0
60	Asian	Married	IDC	II	T1	N0	M0	Mastectomy	Yes	Yes	52	0	0
45-59	Asian	Married	IDC	III+IV	T2	N2	M0	Mastectomy	Yes	Yes	52	0	0
45-59	Asian	Married	IDC	III+IV	T2	N2	M0	Mastectomy	Yes	Yes	51	0	0
60	Asian	Married	IDC	III+IV	T1	N0	M0	Breast-conserving surgery	Yes	Yes	51	0	0
45-59	Asian	Married	IDC	III+IV	T2	N0	M0	Mastectomy	Yes	Yes	51	0	0
60	Asian	Married	IDC	III+IV	T2	N2	M0	Mastectomy	None/Unknown	Yes	48	0	0
60	Asian	Married	IDC	II	T1	N0	M0	Breast-conserving surgery	Yes	Yes	51	0	0
60	Asian	Married	IDC	II	T3	N2	M0	Mastectomy	None/Unknown	None/Unknown	50	0	0
20-44	Asian	Married	IDC	III+IV	T2	N1	M0	Mastectomy	Yes	Yes	50	0	0
20-44	Asian	Married	IDC	III+IV	T1	N0	M0	Breast-conserving surgery	Yes	Yes	50	0	0
60	Asian	Married	IDC	III+IV	T1	N1	M0	Mastectomy	None/Unknown	Yes	48	1	0
45-59	Asian	Married	IDC	III+IV	T2	N3	M0	Mastectomy	None/Unknown	None/Unknown	4	1	0
60	Asian	Married	IDC	II	T1	N0	M0	Breast-conserving surgery	Yes	Yes	49	0	0
45-59	Asian	Married	IDC	III+IV	T1	N0	M0	Breast-conserving surgery	Yes	Yes	49	0	0
60	Asian	Married	IDC	III+IV	T2	N0	M0	Mastectomy	None/Unknown	None/Unknown	29	1	1
45-59	Asian	Married	IDC	III+IV	T1	N0	M0	Breast-conserving surgery	Yes	Yes	49	0	0
45-59	Asian	Married	IDC	III+IV	T1	N2	M0	Mastectomy	Yes	Yes	41	1	1
45-59	Asian	Married	IDC	II	T2	N0	M0	Mastectomy	None/Unknown	Yes	48	0	0
60	Asian	Married	IDC	III+IV	T2	N0	M0	Mastectomy	None/Unknown	None/Unknown	31	1	0
45-59	Asian	Married	IDC	III+IV	T1	N0	M0	Breast-conserving surgery	Yes	None/Unknown	47	0	0
60	Asian	Married	IDC	III+IV	T1	N3	M0	Mastectomy	Yes	Yes	46	0	0
45-59	Asian	Married	IDC	III+IV	T1	N0	M0	Breast-conserving surgery	Yes	Yes	46	0	0
45-59	Asian	Married	IDC	III+IV	T2	N0	M0	Breast-conserving surgery	Yes	Yes	45	0	0
60	Asian	Married	IDC	III+IV	T2	N0	M0	Breast-conserving surgery	None/Unknown	Yes	45	1	0
45-59	Asian	Married	IDC	III+IV	T1	N0	M0	Breast-conserving surgery	Yes	Yes	45	0	0
60	Asian	Married	IDC	III+IV	T2	N0	M0	Breast-conserving surgery	Yes	Yes	45	0	0
60	Asian	Married	IDC	III+IV	T3	N3	M0	Mastectomy	None/Unknown	None/Unknown	43	1	0
45-59	Asian	Married	IDC	III+IV	T1	N2	M0	Mastectomy	Yes	Yes	20	1	1
60	Asian	Married	IDC	III+IV	T2	N0	M0	Mastectomy	None/Unknown	Yes	34	1	1
45-59	Asian	Married	IDC	III+IV	T1	N0	M0	Breast-conserving surgery	Yes	Yes	44	0	0
60	Asian	Married	IDC	II	T1	N0	M0	Breast-conserving surgery	Yes	Yes	44	0	0
60	Asian	Married	IDC	III+IV	T1	N0	M0	Breast-conserving surgery	Yes	Yes	44	0	0
45-59	Asian	Married	IDC	II	T1	N0	M0	Mastectomy	None/Unknown	Yes	43	0	0
45-59	Asian	Married	Other	I	T1	N0	M0	Mastectomy	None/Unknown	Yes	42	0	0
45-59	Asian	Married	IDC	III+IV	T2	N2	M0	Mastectomy	Yes	Yes	42	0	0
60	Asian	Married	IDC	II	T2	N2	M0	Mastectomy	None/Unknown	None/Unknown	34	1	1
45-59	Asian	Married	IDC	III+IV	T1	N0	M0	Breast-conserving surgery	Yes	Yes	41	0	0
45-59	Asian	Married	IDC	III+IV	T2	N2	M0	Breast-conserving surgery	Yes	Yes	41	0	0
60	Asian	Married	Other	III+IV	T3	N0	M0	Breast-conserving surgery	None/Unknown	None/Unknown	32	1	1
45-59	Asian	Married	IDC	III+IV	T3	N1	M0	Mastectomy	Yes	Yes	41	0	0
45-59	Asian	Married	IDC	III+IV	T1	N0	M0	Mastectomy	None/Unknown	Yes	41	0	0
60	Asian	Married	Other	III+IV	T1	N0	M0	Breast-conserving surgery	Yes	Yes	41	0	0
60	Asian	Married	IDC	III+IV	T3	N0	M0	Mastectomy	None/Unknown	Yes	41	0	0
45-59	Asian	Married	IDC	III+IV	T2	N0	M0	Breast-conserving surgery	Yes	Yes	40	0	0
60	Asian	Married	IDC	III+IV	T1	N0	M0	Breast-conserving surgery	Yes	Yes	40	0	0
60	Asian	Married	IDC	III+IV	T3	N0	M0	Mastectomy	None/Unknown	None/Unknown	40	0	0
45-59	Asian	Married	IDC	III+IV	T1	N0	M0	Breast-conserving surgery	Yes	Yes	40	0	0
20-44	Asian	Married	Other	III+IV	T2	N1	M0	Mastectomy	None/Unknown	Yes	39	0	0
20-44	Asian	Married	IDC	III+IV	T2	N0	M0	Breast-conserving surgery	Yes	Yes	39	0	0
45-59	Asian	Married	IDC	III+IV	T2	N0	M0	Mastectomy	None/Unknown	Yes	39	0	0
20-44	Asian	Married	IDC	III+IV	T1	N0	M0	Breast-conserving surgery	Yes	Yes	39	0	0
45-59	Asian	Married	IDC	III+IV	T1	N0	M0	Mastectomy	None/Unknown	Yes	38	0	0
60	Asian	Married	IDC	III+IV	T1	N0	M0	Mastectomy	None/Unknown	Yes	38	0	0
60	Asian	Married	IDC	I	T1	N0	M0	Mastectomy	None/Unknown	Yes	38	0	0
60	Asian	Married	IDC	III+IV	T1	N0	M0	Breast-conserving surgery	Yes	Yes	37	0	0
60	Asian	Married	IDC	III+IV	T1	N0	M0	Breast-conserving surgery	Yes	Yes	37	0	0
20-44	Asian	Married	IDC	III+IV	T1	N0	M0	Mastectomy	None/Unknown	Yes	37	0	0
20-44	Asian	Married	IDC	III+IV	T2	N1	M0	Breast-conserving surgery	Yes	Yes	37	0	0
45-59	Asian	Married	IDC	III+IV	T1	N0	M0	Breast-conserving surgery	Yes	Yes	37	0	0
60	Asian	Married	IDC	III+IV	T1	N0	M0	Mastectomy	None/Unknown	Yes	37	0	0
20-44	Asian	Married	IDC	III+IV	T1	N0	M0	Breast-conserving surgery	Yes	Yes	37	0	0
45-59	Asian	Married	IDC	II	T2	N0	M0	Mastectomy	Yes	Yes	36	0	0
